# Supplementary material for: Microwave-Assisted Sequential One-Pot Synthesis of 8-Substituted Pyrazolo[1,5-a][1,3,5]triazines
Source: Molecules. 2021 Jun 10;26(12):3540. doi: 10.3390/molecules26123540 (PMC8230123; doi:10.3390/molecules26123540)
Supplement: Supplementary file 1 [file molecules-26-03540-s001.zip]

Archive with 1 entries (1 files):
- molecules-1213301-supplementary.pdf
